# Supplementary material for: Correction: Within-host whole genome analysis of an antibiotic resistant Pseudomonas aeruginosa strain sub-type in cystic fibrosis
Source: PLoS One. 2019 Jan 14;14(1):e0210929. doi: 10.1371/journal.pone.0210929 (PMC6331098; doi:10.1371/journal.pone.0210929)
Supplement: S1 Table — (XLSX) [file pone.0210929.s001.xlsx]

## Sheet: Non-synonymous mutations
S1 Table. Ternary plot of amino acid sequence variation.			Group A				Group B			Group C
	CHROMOSOMALLY ENCODED PROTEIN (LOCUS TAG OF GENE)	PRODUCT DESCRIPTION (www.pseudomonas.com)	AUS960	AUS961	AUS962	AUS967	AUS959	AUS965	AUS968	AUS963	AUS964	AUS966	AUS969	AMINO ACID VARIATION (COMPARED TO PAO1†)	PROVEAN SCORES FOR VARIANTS‡ OR DESCRIPTION OF VARIABILITY
Fluoroquinolone resistance	GyrA (PA3168)	DNA gyrase subunit A												T83I	QUINOLONE-RESISTANCE DETERMINING REGION MUTATION		No change in protein (nucleotide sequence identiical to PAO1 or synonymous substitution detected)
	GyrB (PA0004)	DNA gyrase subunit B												P749S	-4.12		Mutation not predicted to affect protein (based on literature search or PROVEAN)
	ParC (PA4964)	Topoisomerase IV subunit A												V48A	-3.976		Mutation predicted to affect protein (based on literature search or PROVEAN), gene missing or large genetic variation detected
	ParE (PA4967)	Topoisomerase IV subunit B												A473V	QUINOLONE-RESISTANCE DETERMINING REGION MUTATION	-	Non-applicable
														D533E	1.23	‡	Default score thresholds for prediction: variants with a score (i) ≤ -2.5 are considered to affect protein function and (ii) > -2.5 are considered neutral
β-lactam resistance	AmpC# (PA4110)	Beta-lactamase precursor												T105A	CARBAPENEMASE ACTIVITY	†	Accession number: NC_002516
	AmpR# (PA4109)	Transcriptional regulator AmpR												-	76% NUCEOTIDE IDENTITYa	#	ampC-ampR Intergenic mutation detected in the -10 promoter region upstream of ampC
	AmpE (PA4521)	AmpE												R24C	-4.143	RND	Resistance-Nodulation-Cell Division
														S33G	-0.683
														S69P	1.683
														G136S	-0.274
	AmpD (PA4522)	Beta-lactamase expression regulator AmpD												-	-
	AmpP (PA4218)	AmpP												M87I	1.08
														T172A	0.129
														*415R	LENGTH OF PROTEIN EXTENDED BY 36 CODONS
	AmpDh2 (PA5485)	AmpDh2												-	-
	AmpDh3 (PA0807)	AmpDh3												A219T	0.101
	AmpG (PA4393)	AmpG												D475N	-1.343
														A583T	0.527
	RpoN (PA4462)	RNA polymerase sigma-54 factor												3 codon deletion (138_140delSLH)	-15.094 (IN-FRAME MUTATION)
	PonA (PA5045)	Penicillin-binding protein 1A												P388S	-2.584
														1 codon insertion (A615insAP)	0.775 (IN-FRAME MUTATION)
														M671I	-1.191
	MrcB (PA4700)	Penicillin-binding protein 1B												1 bp insertion (Gin23)	FRAME-SHIFT MUTATION
														1 bp insertion (Cin1274)	FRAME-SHIFT MUTATION
	PbpA (PA4003)	Penicillin-binding protein 2												V133A	-3.022
	FtsI (PA4418)	Penicillin-binding protein 3												G63C	-8.989
														G63R	-7.989
														R504C	-3.046
	PbpC (PA2272)	Penicillin-binding protein 3A												A104P	-0.93
	DacB (PA3047)	Probable D-alanyl-D-alanine carboxypeptidase												-	-
	DacC (PA3999)	D-ala-D-ala-carboxypeptidase												V29I	0.419
	PbpG (PA0869)	D-alanyl-D-alanine-endopeptidase												G50S	-1.417
														V305A	0.991
	NagZ (PA3005)	Beta-N-acetyl-D-glucosaminidase												-	-
	CreB (PA0463)	Two-component response regulator CreB												-	-
	CreC (PA0464)	Two-component sensor CreC												G157A	-2.387
	CreD (PA0465)	Inner membrane protein CreD												V394A	1.931
	OprD (PA0958)	Basic amino acid, basic peptide and imipenem outer membrane porin OprD precursor												E176*	PREMATURE STOP CODONb
	OXA-50 (PA5514)	Probable beta-lactamase												T16A	-0.261
														R83K	0.559
														K112E	-1.044
	Mpl (PA4020)	UDP-N-acetylmuramate:L-alanyl-gamma-D-glutamyl-meso-diaminopimelate ligase												-	94% NUCEOTIDE IDENTITYc
														1-2 bp insertion (Gin112 or GGin112)	FRAME-SHIFT MUTATION
														G277S	-5.787
	PIB-1 (PA5542)	Pseudomonas imipenem beta-lactamase PIB-1												I106V	0.363
														P161L	-9.14
Aminoglycoside resistance	Aph(3')-IIb (PA4119)	Aminoglycoside 3'-phosphotransferase type IIb												A42V	-2.524
	HpaA (PA4091)	4-hydroxyphenylacetate 3-monooxygenase large chain													-1.901
														Q304R	-1.485
														I477V	0.662
	DsbM (PA0058)	DsbM												G107D	-5.412
	RplY (PA4671)	Probable ribosomal protein L25												A123S	0.471
	GalU (PA2023)	UTP-glucose-1-phosphate uridylyltransferase												-	-
	NuoA (PA2637)	NADH dehydrogenase I chain A												-	-
	NuoB (PA2638)	NADH dehydrogenase I chain B												-	-
	NuoD (PA2639)	NADH dehydrogenase I chain C,D												P11T	-0.324
														G571S	-5.449
	NuoE (PA2640)	NADH dehydrogenase I chain E												-	-
	NuoF (PA2641)	NADH dehydrogenase I chain F												-	-
	NuoG (PA2642)	NADH dehydrogenase I chain G												T484A	2.256
	NuoH (PA2643)	NADH dehydrogenase I chain H												-	-
	NuoI (PA2644)	NADH Dehydrogenase I chain I												-	-
	NuoJ (PA2645)	NADH dehydrogenase I chain J												R113H	0.157
	NuoK (PA2646)	NADH dehydrogenase I chain K												-	-
	NuoL (PA2647)	NADH dehydrogenase I chain L												-	-
	NuoM (PA2648)	NADH dehydrogenase I chain M												G86D	-6.856
														F281L	-5.66
	NuoN (PA2649)	NADH dehydrogenase I chain N												-	-
	AmgS (PA5199)	AmgS												-	-
	PhoP (PA1179)	Two-component response regulator PhoP												-	-
	PhoQ (PA1180)	Two-component sensor PhoQ												-	-
	PprA (PA4293)	Two-component sensor PprA												A77P	-0.312
														1 bp insertion (Gin235)	FRAME-SHIFT MUTATION
														S136N	-0.393
														P211T	0.481
														T252A	-0.148
														1 codon insertion (P917insLP)	-1.591 (IN-FRAME MUTATION)
	PprB (PA4296)	Two-component response regulator PprB												S129N	-0.122
														R179K	-0.227
														P191S	-0.376
Efflux pumps (cross-resistance)	MexA (PA0425)	RND multidrug efflux membrane fusion protein MexA precursor												1 bp deletion (529delG)	FRAME-SHIFT MUTATION
	MexB (PA0426)	RND multidrug efflux transporter MexB												Q773*	PREMATURE STOP CODON
	MexC (PA4599)	RND multidrug efflux membrane fusion protein MexC precursor												-	-
	MexD (PA4598)	RND multidrug efflux transporter MexD												K500Q	-3.535
	MexE (PA2493)	RND multidrug efflux membrane fusion protein MexE precursor												S8F	-0.096
	MexF (PA2494)	RND multidrug efflux transporter MexF												-	-
	MexH (PA4206)	Probable RND efflux membrane fusion protein precursor												1 bp deletion (1087delC)	FRAME-SHIFT MUTATION
	MexI (PA4207)	Probable RND efflux transporter												G452S	-4.176
														I720V	-0.752
	MexJ (PA3677)	MexJ												F13L	1.224
														P59L	-3.472
														A255T	-1.452
														A314P	2.981
	MexK (PA3676)	MexK												S426A	-0.588
	MexV (PA4374)	RND multidrug efflux membrane fusion protein MexV												A229G	1.586
														Q321R	-0.272
	MexW (PA4375)	RND multidrug efflux transporter MexW												I161T	-3.176
														Q511R	0.254
	MexX (PA2019)	RND multidrug efflux membrane fusion protein MexX precursor												K329Q	0.834
														L331V	0.196
														W358R	5.755
	MexY (PA2018)	RND multidrug efflux transporter MexY												T543A	1.555
														L982Q	-5.79
	MuxA (PA2528)	MuxA												T261A	0.473
	MuxB (PA2527)	MuxB												P637S	-0.254
	MuxC (PA2526)	MuxC												-	-
	OprJ (PA4597)	Multidrug efflux outer membrane protein OprJ precursor												D68G	-0.304
														M69V	0.178
														Q267R	-1.053
														R314C	-5.308
	OprM (PA0427)	Major intrinsic multiple antibiotic resistance efflux outer membrane protein OprM precursor												-	-
	OprN (PA2495)	Multidrug efflux outer membrane protein OprN precursor												S13P	-0.638
														G78S	-0.194
	OpmB (PA2525)	OpmB												-	-
	OpmD (PA4208)	Probable outer membrane protein precursor												-	-
Efflux pump regulator	NalC (PA3721)	NalC												G71E	0.965
														S209R	-0.214
	NalD (PA3574)	NalD												T11N	-4.833
	MexR (PA0424)	Multidrug resistance operon repressor MexR												-	-
	ArmR (PA3719)	Antirepressor for MexR, ArmR												-	-
	MexS (PA2491)	MexS												M227I	0.002
														D249N	0.324
	MexT (PA2492)	Transcriptional regulator MexT												8 bp deletion (226_233delCGGCCAGC)	FRAME-SHIFT MUTATION
	MexZ (PA2020)	MexZ												T12N	-4.503
	ArmZ (PA5471)	ArmZ												L88P	-0.775
														D161G	1.211
														H182Q	-5.764
														V243A	1.211
	MexL (PA3678)	MexL												S4P	0.39
	MexG (PA4205)	Hypothetical protein												-	-
	MvaT (PA4315)	Transcriptional regulator MvaT, P16 subunit												-	-
	NfxB (PA4600)	Transcriptional regulator NfxB												-	-
	ParR (PA1799)	Two-component response regulator, ParR												-	-
	ParS (PA1798)	Two-component sensor, ParS												H398R	1.946
Hypermutation	MutL (PA4946)	DNA mismatch repair protein MutL												1 bp deletion (1660delT)	FRAME-SHIFT MUTATION
	MutS (PA3620)	DNA mismatch repair protein MutS												A781T	-0.851
	MutY (PA5147)	A / G specific adenine glycosylase												A354T	-0.027
	MutT (PA4400)	Probable pyrophosphohydrolase												E236D	-1.499
	MutU (PA5443)	DNA helicase II												G94S	-4.896
														K344R	-0.451
														S662N	-0.202
														N666S	0.713
	MutM (PA0357)	Formamidopyrimidine-DNA glycosylase												-	-
Pathoadaptive genes (not included above)	MucA (PA0763)	Anti-sigma factor MucA												W40C	-12.896
														1 bp deletion (426delG)	FRAME-SHIFT MUTATION
	VgrG (PA5266)	VgrG6												H222R	2.259
														H280R	2.553
														S362L	3.927
														G467A	3.069
														Q528E	1.52
														V616A	1.423
														N628S	0.76
														A648V	-2.2
														P660S	0.074
														R663K	0.564
														I669V	0.04
	AlgU (PA0762)	Sigma factor AlgU												Y59C	-8.765
	PA2099	Probable short-chain dehydrogenase												A60V	-2.162
														H106Q	0.72
														A187P	-0.876
														H212Q	1.423
	WbpM (PA3141)	Nucleotide sugar epimerase/dehydratase WbpM												I7M	0.61
														T27S	-1.016
														S51G	-0.423
														H508R	-6.379
														D655G	-5.773
	BifA (PA4367)	BifA												-	-
	MorA (PA4601)	Motility regulator												1 bp insertion (Cin265)	FRAME-SHIFT MUTATION
	DnaX (PA1532)	DNA polymerase subunits gamma and tau												-	68% NUCLEOTIDE IDENTITYd
	PcoA (PA2065)	Copper resistance protein A precursor												-	66% NUCLEOTIDE IDENTITYe
	Tle1 (PA3290)	Tle1												T19I	-0.899
														V38F	-0.57
														D168E	-0.059
														E529K	0.046
														Q554K	0.947
														H582R	-1.427
														Y682H	-3.121
														R775C	-1.685
														G864A	-0.098
														K873Q	0.078
	BetT (PA5291)	BetT2												V155A	-3.959
	RbDA (PA0861)	RbDA												T163A	0.903
														A348G	3.794
														S811P	0.529
	PA2455	Hypothetical protein												G25E	3.509
														A136T	-2.933
														T147M	1.755
	PA0977	Hypothetical protein												-	GENE MISSINGf
	LasR (PA1430)	Transcriptional regulator LasR												A108V	-0.961
														1 bp deletion (438delG)	FRAME-SHIFT MUTATION
	PelA (PA3064)	PelA												-	54-56% NUCLEOTIDE IDENTITYg
														I19T	0.472
														C25R	0.892
														H141Y	2.361
														A272T	-0.265
														D382N	-1.459
														1 bp deletion (1424delC)	FRAME-SHIFT MUTATION
	WspE (PA3704)	Probable chemotaxis sensor/effector fusion protein												M256V	0.148
														Y531C	-3.625
	WspA (PA3708)	Probable chemotaxis transducer												D125N	0.124
	PhzB1 (PA4211)	Probable phenazine biosynthesis protein												Q154E	0.025
	PA4311	Conserved hypothetical protein												1 bp insertion (Gin43)	FRAME-SHIFT MUTATION
														S44G	-1.221
	RetS (PA4856)	RetS (Regulator of Exopolysaccharide and Type III Secretion)												A46V	0.062
	AceE (PA5015)	Pyruvate dehydrogenase												-	-
	AceF (PA5016)	Dihydrolipoamide acetyltransferase												D232N	-0.215
														E357G	-6.696
														D445E	1.318
	PilQ (PA5040)	Type 4 fimbrial biogenesis outer membrane protein PilQ precursor												-	90% NUCLEOTIDE IDENTITYh
														G407*	PREMATURE STOP CODON
	HtrB (PA3242)	Probable lauroyl acyltransferase												-	-
	YkoM (PA3458)	Probable transcriptional regulator												G38S	1.3
	PilD (PA4528)	Type 4 prepilin peptidase PilD												P2E	-0.331
														T18A	1.123
														V88A	-2.915
														L159P	-5.773
	PdxY (PA5516)	Pyridoxamine kinase												-	95% NUCLEOTIDE IDENTITYi
	YecS (PA0313)	L-cysteine transporter of ABC system YecS												W10*	PREMATURE STOP CODON
	PA1471	Hypothetical protein												-	GENE MISSING
	PA1677	Conserved hypothetical protein												-	-
	PvdS (PA2426)	Sigma factor PvdS												10 bp deletion (333_342delCTACGCGACC)	FRAME-SHIFT MUTATION
	PA2490	Conserved hypothetical protein												T48S	1.231
														R104C	-5.13
	PA2602	3-mercaptopropionate dioxygenase												H43R	1.228
														1 bp insertion (Gin339)	FRAME-SHIFT MUTATION
														1 bp deletion (339delG)	FRAME-SHIFT MUTATION
	PA3222	Hypothetical protein												S196G	-0.821
														A200V	-0.77
														R293*	PREMATURE STOP CODON
	PA3939	Hypothetical protein												A251V	-3.217
														A290V	1.945
	PA4642	Hypothetical protein												1 bp deletion (90delG)	FRAME-SHIFT MUTATION
														1 bp insertion (Gin97)	FRAME-SHIFT MUTATION
														A84V	-1.509
	PA4963	Hypothetical protein												2 bp insertion (GGin353)	FRAME-SHIFT MUTATION
														D78E	-0.351
	PhaF (PA5060)	Polyhydroxyalkanoate synthesis protein PhaF												-	-
	PA5177	Probable hydrolase												-	-
	CmpR (PA5437)	Probable transcriptional regulator												-	-
a	ampR in AUS965 misassembled due to a potential 18 Kb tandem duplication that includes ampC (PA4109 to PA4123)
b	The oprD pseudogene is 92% identical to the PAO1 oprD allele, with sequence variation occuring after position 530
c	mpl in AUS964 is not assembled into a full length CDS due to ambiguity in the reads, differing by 1 bp (affects bases 111-172)
d	dnaXvariation is due to an expansion of a tandem EP amino acid repeat motif relative to PAO1
e	pcoA variant is due to a condensed repeat motif (bases 1279-1332 deleted)
f	PA0977 discontinued (http://www.ncbi.nlm.nih.gov/gene/878294)
g	pelA in AUS961, 959, 965, 968 and 964 not assembled correctly due to drop in read coverage region of variable size (3-147 bp)
h	pilQ variation is due to SNPs that occur mostly after base 1175
i	3' end of pdxY is different due to the presence of a gene (acetyltransferase), immediately dowstream of pdxY, that is absent in PAO1
